# Supplementary material for: Synergistic antitumor effects of combination PI3K/mTOR and MEK inhibition (SAR245409 and pimasertib) in mucinous ovarian carcinoma cells by fluorescence resonance energy transfer imaging
Source: Oncotarget. 2016 Apr 18;7(20):29577–91. doi: 10.18632/oncotarget.8807 (PMC5045418; doi:10.18632/oncotarget.8807)
Supplement: Supplementary file 2 [file oncotarget-07-29577-s002.xlsx]

## Sheet: Sup Table 1
Supplementary Table 1. Absorbance of each condition in Figure 2A by MTT assays of combination SAR245409 and pimasertib
MCAS	control	DMSO	SAR245409 (nM)
pimasertib 0nM			30	100	300	1000	3000	10000
absorbance	0.233	0.71	0.712	0.781	0.808	0.656	0.303	0.266
	0.225	0.95	0.885	0.753	0.668	0.736	0.391	0.288
	0.226	0.984	1.002	0.759	0.842	0.766	0.403	0.271
	0.224	1.016	0.892	0.811	0.756	0.713	0.459	0.247
MCAS	control	DMSO	SAR245409 (nM)
pimasertib 10nM			30	100	300	1000	3000	10000
absorbance	0.222	2.922	2.686	2.838	2.372	1.83	1.06	0.404
	0.216	2.832	2.902	2.56	2.468	2.107	1.047	0.348
	0.218	2.625	2.48	2.475	2.55	2.241	1.186	0.333
	0.218	2.603	2.543	2.249	1.578	1.799	1.018	0.345
MCAS	control	DMSO	SAR245409 (nM)
pimasertib 30nM			100	300	1000	3000	10000
absorbance	0.233	1.325	1.148	1.091	0.816	0.408	0.256
	0.229	1.569	0.946	1.129	0.826	0.453	0.278
	0.222	1.366	0.923	0.813	0.422	0.311	0.241
	0.23	1.124	0.796	0.718	0.386	0.404	0.248
MCAS	control	DMSO	SAR245409 (nM)
pimasertib 100nM			100	300	1000	3000	10000
absorbance	0.233	1.325	1.103	0.917	0.78	0.325	0.272
	0.229	1.569	1.067	1.145	0.642	0.396	0.275
	0.222	1.366	0.851	0.843	0.464	0.314	0.264
	0.23	1.124	0.688	0.707	0.556	0.319	0.204
OAW42	control	DMSO	SAR245409 (nM)
pimasertib 0nM			30	100	300	1000	3000	10000
absorbance	0.226	3.377	3.209	3.176	2.755	1.792	0.733	0.444
	0.229	3.375	3.262	3.026	2.908	1.863	0.774	0.526
	0.221	3.326	3.142	3.087	2.613	1.779	0.707	0.435
	0.217	3.263	3.158	2.952	2.835	1.909	0.665	0.47
OAW42	control	DMSO	SAR245409 (nM)
pimasertib 10nM			30	100	300	1000	3000	10000
absorbance	0.221	1.406	1.538	1.238	1.648	0.675	0.424	0.302
	0.22	1.927	1.57	1.233	1.214	0.731	0.363	0.276
	0.215	1.343	1.58	1.595	1.364	0.676	0.305	0.245
	0.208	1.818	1.773	1.581	1.366	0.848	0.411	0.293
OAW42	control	DMSO	SAR245409 (nM)
pimasertib 30nM			100	300	1000	3000	10000
absorbance	0.127	2.301	1.061	0.881	0.559	0.318	0.274
	0.197	2.426	1.504	1.135	0.706	0.381	0.328
	0.199	2.474	1.732	1.37	0.692	0.406	0.338
	0.2	2.011	1.809	1.203	0.782	0.406	0.319
OAW42	control	DMSO	SAR245409 (nM)
pimasertib 100nM			100	300	1000	3000	10000
absorbance	0.127	1.329	1.028	0.854	0.443	0.291	0.228
	0.197	2.426	1.568	0.98	0.643	0.35	0.299
	0.199	2.474	1.456	0.689	0.571	0.392	0.309
	0.2	2.011	1.147	0.86	0.626	0.308	0.293
JHOM-1	control	DMSO	SAR245409 (nM)
pimasertib 0nM			30	100	300	1000	3000	10000
absorbance	0.075	0.214	0.233	0.2	0.178	0.164	0.109	0.086
	0.076	0.216	0.255	0.218	0.241	0.184	0.173	0.088
	0.065	0.227	0.238	0.266	0.265	0.233	0.126	0.092
	0.073	0.112	0.153	0.175	0.154	0.15	0.102	0.084
JHOM-1	control	DMSO	SAR245409 (nM)
pimasertib 10nM			30	100	300	1000	3000	10000
absorbance	0.074	0.227	0.227	0.211	0.179	0.162	0.12	0.096
	0.079	0.352	0.224	0.211	0.157	0.168	0.115	0.089
	0.074	0.315	0.251	0.227	0.181	0.168	0.101	0.085
	0.075	0.268	0.278	0.248	0.203	0.157	0.118	0.092
JHOM-1	control	DMSO	SAR245409 (nM)
pimasertib 30nM			100	300	1000	3000	10000
absorbance	0.04	0.249	0.231	0.191	0.162	0.116	0.072
	0.074	0.253	0.238	0.207	0.14	0.111	0.079
	0.074	0.227	0.216	0.19	0.128	0.103	0.076
	0.078	0.274	0.25	0.149	0.123	0.102	0.086
JHOM-1	control	DMSO	SAR245409 (nM)
pimasertib 100nM			100	300	1000	3000	10000
absorbance	0.04	0.265	0.237	0.156	0.128	0.107	0.078
	0.074	0.245	0.209	0.143	0.11	0.102	0.08
	0.074	0.227	0.21	0.171	0.109	0.091	0.088
	0.078	0.274	0.222	0.162	0.117	0.105	0.086
RMUG-S	control	DMSO	SAR245409 (nM)
pimasertib 0nM			30	100	300	1000	3000	10000
absorbance	0.073	0.506	0.557	0.631	0.669	0.67	0.402	0.341
	0.074	0.75	0.689	0.756	0.825	0.467	0.351	0.212
	0.072	0.803	0.848	0.938	0.751	0.601	0.52	0.313
	0.075	0.792	0.78	0.782	0.772	0.63	0.509	0.382
RMUG-S	control	DMSO	SAR245409 (nM)
pimasertib 10nM			30	100	300	1000	3000	10000
absorbance	0.076	2.027	2.24	2.297	2.237	1.642	1.279	1.072
	0.078	2.178	2.436	1.877	2.014	1.753	1.206	0.953
	0.076	2.124	2.28	1.915	1.676	1.897	1.168	0.87
	0.073	1.933	1.968	1.837	1.777	1.567	0.993	0.872
RMUG-S	control	DMSO	SAR245409 (nM)
pimasertib 30nM			100	300	1000	3000	10000
absorbance	0.067	1.472	0.433	0.824	0.701	0.618	0.568
	0.07	1.684	0.816	0.64	0.712	0.366	0.465
	0.072	1.465	0.784	0.682	0.619	0.229	0.29
	0.073	1.218	0.894	0.701	0.732	0.537	0.369
RMUG-S	control	DMSO	SAR245409 (nM)
pimasertib 100nM			100	300	1000	3000	10000
absorbance	0.067	1.457	0.906	0.625	0.492	0.437	0.104
	0.07	1.684	0.709	0.707	0.684	0.368	0.499
	0.071	1.465	0.638	0.482	0.362	0.324	0.38
	0.073	1.218	0.515	0.615	0.418	0.339	0.348
