# Supplementary material for: Synergistic antitumor effects of combination PI3K/mTOR and MEK inhibition (SAR245409 and pimasertib) in mucinous ovarian carcinoma cells by fluorescence resonance energy transfer imaging
Source: Oncotarget. 2016 Apr 18;7(20):29577–91. doi: 10.18632/oncotarget.8807 (PMC5045418; doi:10.18632/oncotarget.8807)
Supplement: Supplementary file 3 [file oncotarget-07-29577-s003.xlsx]

## Sheet: Sup Table 2
Supplementary Table 2. Absorbance of each condition in Figure 2C by MTT assays of combination SAR245409 and pimasertib
MCAS	control	DMSO	SAR245409 (nM)
SAR245409 0nM			10	30	100	300	1000	3000	10000	30000
absorbance	0.274	0.938	0.825	0.772	0.64	0.678	0.491	0.437	0.293	0.264
	0.247	0.709	0.723	0.704	0.883	0.603	0.464	0.373	0.325	0.25
	0.241	0.785	0.891	0.662	0.628	0.645	0.43	0.382	0.319	0.282
	0.242	0.711	0.813	0.867	0.784	0.653	0.568	0.354	0.295	0.285
MCAS	control	DMSO	SAR245409 (nM)
SAR245409 300nM			10	30	100	300	1000	3000	10000	30000
absorbance	0.243	0.493	0.494	0.515	0.46	0.455	0.399	0.282	0.245	0.226
	0.222	0.58	0.526	0.524	0.52	0.456	0.335	0.303	0.261	0.218
	0.233	0.706	0.558	0.531	0.571	0.461	0.392	0.285	0.241	0.234
	0.234	0.518	0.512	0.523	0.527	0.465	0.336	0.311	0.249	0.241
MCAS	control	DMSO	SAR245409 (nM)
SAR245409 1000nM			10	30	100	300	1000	3000	10000	30000
absorbance	0.239	0.625	0.663	0.615	0.588	0.432	0.341	0.28	0.244	0.237
	0.23	1.119	0.62	0.592	0.56	0.41	0.326	0.235	0.268	0.231
	0.233	1.192	0.724	0.619	0.409	0.375	0.352	0.273	0.262	0.228
	0.243	0.981	0.683	0.605	0.641	0.365	0.318	0.264	0.252	0.233
OAW42	control	DMSO	SAR245409 (nM)
SAR245409 0nM			10	30	100	300	1000	3000	10000	30000
absorbance	0.233	3.106	3.834	3.657	3.532	3.288	3.118	2.723	2.674	2.771
	0.227	3.461	3.353	3.227	3.246	3.266	3.131	2.875	2.402	2.449
	0.226	3.431	3.377	3.305	3.246	3.177	2.994	2.955	3.089	2.367
	0.226	3.373	3.431	3.286	3.176	3.263	3.088	2.845	2.684	2.434
OAW42	control	DMSO	SAR245409 (nM)
SAR245409 300nM			10	30	100	300	1000	3000	10000	30000
absorbance	0.237	1.23	1.146	1.136	1.067	0.912	1.154	1.583	0.985	0.946
	0.228	0.965	1.366	1.125	1.14	1.047	1.172	0.816	1.07	1.022
	0.226	1.613	0.938	1.193	1.211	1.206	1.063	1.094	0.912	1.02
	0.222	1.315	1.172	1.151	1.138	1.079	1.142	1.158	1.343	1.103
OAW42	control	DMSO	SAR245409 (nM)
SAR245409 1000nM			10	30	100	300	1000	3000	10000	30000
absorbance	0.227	1.23	0.612	0.662	0.561	0.446	0.503	0.372	0.477	0.307
	0.244	0.965	0.548	0.529	0.564	0.449	0.476	0.356	0.499	0.283
	0.214	1.613	0.601	0.602	0.81	0.441	0.505	0.418	0.391	0.221
	0.236	1.31	0.584	0.467	0.441	0.437	0.451	0.395	0.224	0.298
JHOM-1	control	DMSO	SAR245409 (nM)
SAR245409 0nM			10	30	100	300	1000	3000	10000	30000
absorbance	0.086	0.345	0.357	0.309	0.269	0.305	0.217	0.172	0.167	0.126
	0.085	0.472	0.411	0.312	0.286	0.307	0.205	0.235	0.192	0.129
	0.082	0.458	0.452	0.31	0.279	0.234	0.233	0.191	0.205	0.175
	0.088	0.203	0.229	0.324	0.283	0.187	0.221	0.198	0.139	0.132
JHOM-1	control	DMSO	SAR245409 (nM)
SAR245409 300nM			10	30	100	300	1000	3000	10000	30000
absorbance	0.083	0.279	0.244	0.262	0.195	0.22	0.186	0.19	0.141	0.149
	0.081	0.242	0.221	0.172	0.168	0.158	0.148	0.139	0.129	0.122
	0.08	0.333	0.258	0.189	0.173	0.169	0.152	0.117	0.124	0.119
	0.082	0.281	0.253	0.216	0.174	0.151	0.131	0.127	0.119	0.116
JHOM-1	control	DMSO	SAR245409 (nM)
SAR245409 1000nM			10	30	100	300	1000	3000	10000	30000
absorbance	0.08	0.268	0.163	0.12	0.131	0.121	0.107	0.105	0.104	0.105
	0.081	0.345	0.195	0.15	0.11	0.114	0.106	0.101	0.103	0.101
	0.08	0.336	0.183	0.169	0.139	0.135	0.117	0.112	0.107	0.106
	0.083	0.144	0.187	0.146	0.146	0.115	0.11	0.101	0.103	0.091
RMUG-S	control	DMSO	SAR245409 (nM)
SAR245409 0nM			10	30	100	300	1000	3000	10000	30000
absorbance	0.075	0.723	0.601	0.701	0.553	0.386	0.367	0.448	0.397	0.219
	0.073	0.71	0.735	0.749	0.498	0.421	0.414	0.48	0.305	0.362
	0.071	0.767	0.814	0.768	0.537	0.541	0.503	0.526	0.326	0.368
	0.073	0.679	0.785	0.718	0.674	0.618	0.65	0.432	0.529	0.442
RMUG-S	control	DMSO	SAR245409 (nM)
SAR245409 300nM			10	30	100	300	1000	3000	10000	30000
absorbance	0.097	2.32	2.415	1.899	1.991	2.319	1.099	1.947	1.388	1.261
	0.093	2.613	2.505	2.47	2.118	1.667	1.565	1.709	1.488	1.157
	0.092	2.214	2.338	1.552	1.864	1.317	1.505	1.398	1.656	1.23
	0.093	2.469	1.659	2.173	1.559	1.279	2.071	1.037	1.319	1.198
RMUG-S	control	DMSO	SAR245409 (nM)
SAR245409 1000nM			10	30	100	300	1000	3000	10000	30000
absorbance	0.09	2.964	2.351	1.562	1.437	1.128	1.341	0.902	0.926	1.27
	0.094	2.502	1.981	1.577	1.688	1.333	1.063	1.034	0.945	0.887
	0.094	3.054	2.514	1.638	1.403	1.107	1.251	1.356	1.267	1.052
	0.093	2.613	1.92	1.737	1.526	1.087	1.013	1.238	1.106	0.823
