# Supplementary material for: Synergistic antitumor effects of combination PI3K/mTOR and MEK inhibition (SAR245409 and pimasertib) in mucinous ovarian carcinoma cells by fluorescence resonance energy transfer imaging
Source: Oncotarget. 2016 Apr 18;7(20):29577–91. doi: 10.18632/oncotarget.8807 (PMC5045418; doi:10.18632/oncotarget.8807)
Supplement: Supplementary file 4 [file oncotarget-07-29577-s004.xlsx]

## Sheet: Sup Table 3
Supplementary Table 3. Absorbance of each condition in Figure 4B by MTT assays of combination SAR245409 and siRNA to MEK1/2 or ERK1/2
siCT	control	DMSO	SAR245409 (nM)
			30	100	300	1000	3000	10000	30000	100000
absorbance	0.15	0.714	0.718	0.581	0.52	0.526	0.415	0.296	0.307	0.26
	0.153	0.75	0.711	0.658	0.53	0.368	0.39	0.35	0.153	0.172
	0.159	0.872	0.86	0.771	0.669	0.557	0.389	0.153	0.159	0.181
siMEK1/2-1	control	DMSO	SAR245409 (nM)
			30	100	300	1000	3000	10000	30000	100000
absorbance	0.154	1.191	0.849	0.694	0.42	0.338	0.343	0.333	0.287	0.201
	0.155	1.342	1.3	0.68	0.361	0.249	0.215	0.26	0.252	0.242
	0.154	1.301	1.08	0.677	0.389	0.243	0.291	0.302	0.268	0.233
siMEK1/2-2	control	DMSO	SAR245409 (nM)
			30	100	300	1000	3000	10000	30000	100000
absorbance	0.155	1.054	1.09	0.82	0.34	0.298	0.279	0.254	0.211	0.212
	0.152	1.205	0.974	0.68	0.31	0.302	0.266	0.204	0.244	0.224
	0.153	1.131	1.02	0.748	0.329	0.314	0.272	0.235	0.229	0.216
siCT	control	DMSO	SAR245409 (nM)
			30	100	300	1000	3000	10000	30000	100000
absorbance	0.15	0.714	0.718	0.581	0.52	0.526	0.415	0.296	0.307	0.26
	0.153	0.75	0.711	0.658	0.53	0.368	0.39	0.35	0.153	0.172
	0.159	0.872	0.86	0.771	0.669	0.557	0.389	0.153	0.159	0.181
siERK1/2-1	control	DMSO	SAR245409 (nM)
			30	100	300	1000	3000	10000	30000	100000
absorbance	0.152	1.615	1.384	0.727	0.619	0.402	0.275	0.279	0.221	0.206
	0.149	1.57	1.512	0.858	0.588	0.566	0.46	0.268	0.214	0.191
	0.151	1.59	1.441	0.782	0.599	0.491	0.37	0.272	0.216	0.198
siERK1/2-2	control	DMSO	SAR245409 (nM)
			30	100	300	1000	3000	10000	30000	100000
absorbance	0.153	0.837	0.824	0.404	0.346	0.351	0.229	0.19	0.208	0.212
	0.153	0.935	0.6	0.368	0.307	0.2	0.19	0.195	0.214	0.209
	0.151	0.897	0.709	0.391	0.328	0.286	0.214	0.191	0.211	0.205
